# Supplementary material for: Occurrence of Antimicrobial Resistance in the Environment in Germany, Austria, and Switzerland: A Narrative Review of Existing Evidence
Source: Microorganisms. 2022 Mar 29;10(4):728. doi: 10.3390/microorganisms10040728 (PMC9027620; doi:10.3390/microorganisms10040728)
Supplement: Supplementary file 1 [file microorganisms-10-00728-s001.zip]

Archive with 1 entries (1 files):
- microorganisms-1600618-supplementary.pdf
